# Supplementary material for: Modulation of JAK-STAT Signaling by LNK: A Forgotten Oncogenic Pathway in Hormone Receptor-Positive Breast Cancer
Source: Int J Mol Sci. 2023 Sep 30;24(19):14777. doi: 10.3390/ijms241914777 (PMC10573125; doi:10.3390/ijms241914777)
Supplement: Supplementary file 1 [file ijms-24-14777-s001.zip]

Archive with 1 entries (1 files):
- ijms-2557283-supplementary.pdf
